# Supplementary material for: Examining geographical inequalities for malaria outcomes and spending on malaria in 40 malaria-endemic countries, 2010–2020
Source: Malar J. 2024 Jul 10;23:206. doi: 10.1186/s12936-024-05028-4 (PMC11234708; doi:10.1186/s12936-024-05028-4)
Supplement: Supplementary file 2 — Supplementary Material 2. [file 12936_2024_5028_MOESM2_ESM.xls]

## Sheet: malaria_spending_gini_20240618
IHME location ID	ISO3 code	Country	Year	Incidence (gini coefficient)	Mortality (gini coefficient)	Case fatality (gini coefficient)
168	AGO	Angola	2010	0.216	0.239	0.197
168	AGO	Angola	2011	0.21	0.241	0.208
168	AGO	Angola	2012	0.198	0.24	0.228
168	AGO	Angola	2013	0.222	0.24	0.262
168	AGO	Angola	2014	0.235	0.239	0.269
168	AGO	Angola	2015	0.244	0.239	0.259
168	AGO	Angola	2016	0.271	0.242	0.256
168	AGO	Angola	2017	0.293	0.353	0.138
168	AGO	Angola	2018	0.27	0.352	0.14
168	AGO	Angola	2019	0.257	0.354	0.16
168	AGO	Angola	2020	0.239	0.354	0.182
175	BDI	Burundi	2010	0.265	0.151	0.185
175	BDI	Burundi	2011	0.287	0.152	0.205
175	BDI	Burundi	2012	0.313	0.152	0.227
175	BDI	Burundi	2013	0.332	0.152	0.243
175	BDI	Burundi	2014	0.335	0.151	0.245
175	BDI	Burundi	2015	0.322	0.15	0.232
175	BDI	Burundi	2016	0.302	0.151	0.214
175	BDI	Burundi	2017	0.28	0.332	0.116
175	BDI	Burundi	2018	0.26	0.332	0.133
175	BDI	Burundi	2019	0.245	0.331	0.143
175	BDI	Burundi	2020	0.23	0.33	0.158
200	BEN	Benin	2010	0.148	0.168	0.2
200	BEN	Benin	2011	0.151	0.168	0.201
200	BEN	Benin	2012	0.156	0.167	0.206
200	BEN	Benin	2013	0.179	0.166	0.242
200	BEN	Benin	2014	0.188	0.167	0.263
200	BEN	Benin	2015	0.177	0.166	0.249
200	BEN	Benin	2016	0.142	0.166	0.206
200	BEN	Benin	2017	0.11	0.213	0.154
200	BEN	Benin	2018	0.09	0.214	0.177
200	BEN	Benin	2019	0.082	0.214	0.193
200	BEN	Benin	2020	0.076	0.214	0.209
201	BFA	Burkina Faso	2010	0.035	0.18	0.161
201	BFA	Burkina Faso	2011	0.045	0.181	0.155
201	BFA	Burkina Faso	2012	0.062	0.181	0.15
201	BFA	Burkina Faso	2013	0.093	0.182	0.161
201	BFA	Burkina Faso	2014	0.116	0.182	0.181
201	BFA	Burkina Faso	2015	0.124	0.182	0.194
201	BFA	Burkina Faso	2016	0.123	0.182	0.203
201	BFA	Burkina Faso	2017	0.113	0.22	0.206
201	BFA	Burkina Faso	2018	0.101	0.221	0.208
201	BFA	Burkina Faso	2019	0.086	0.221	0.208
201	BFA	Burkina Faso	2020	0.061	0.221	0.211
169	CAF	Central African Republic	2010	0.107	0.23	0.214
169	CAF	Central African Republic	2011	0.099	0.231	0.221
169	CAF	Central African Republic	2012	0.098	0.231	0.226
169	CAF	Central African Republic	2013	0.095	0.231	0.227
169	CAF	Central African Republic	2014	0.09	0.231	0.227
169	CAF	Central African Republic	2015	0.086	0.231	0.222
169	CAF	Central African Republic	2016	0.078	0.23	0.208
169	CAF	Central African Republic	2017	0.071	0.21	0.175
169	CAF	Central African Republic	2018	0.072	0.211	0.177
169	CAF	Central African Republic	2019	0.075	0.21	0.176
169	CAF	Central African Republic	2020	0.077	0.21	0.174
205	CIV	CÃ´te d'Ivoire	2010	0.045	0.179	0.153
205	CIV	CÃ´te d'Ivoire	2011	0.06	0.178	0.151
205	CIV	CÃ´te d'Ivoire	2012	0.062	0.177	0.16
205	CIV	CÃ´te d'Ivoire	2013	0.14	0.178	0.216
205	CIV	CÃ´te d'Ivoire	2014	0.193	0.179	0.264
205	CIV	CÃ´te d'Ivoire	2015	0.204	0.179	0.267
205	CIV	CÃ´te d'Ivoire	2016	0.161	0.179	0.22
205	CIV	CÃ´te d'Ivoire	2017	0.132	0.249	0.211
205	CIV	CÃ´te d'Ivoire	2018	0.13	0.249	0.228
205	CIV	CÃ´te d'Ivoire	2019	0.118	0.252	0.231
205	CIV	CÃ´te d'Ivoire	2020	0.09	0.248	0.222
202	CMR	Cameroon	2010	0.113	0.261	0.182
202	CMR	Cameroon	2011	0.142	0.262	0.159
202	CMR	Cameroon	2012	0.148	0.262	0.159
202	CMR	Cameroon	2013	0.143	0.262	0.175
202	CMR	Cameroon	2014	0.143	0.262	0.187
202	CMR	Cameroon	2015	0.144	0.262	0.188
202	CMR	Cameroon	2016	0.152	0.261	0.181
202	CMR	Cameroon	2017	0.164	0.269	0.186
202	CMR	Cameroon	2018	0.169	0.269	0.202
202	CMR	Cameroon	2019	0.167	0.268	0.214
202	CMR	Cameroon	2020	0.149	0.266	0.224
171	COD	Democratic Republic of the Congo	2010	0.131	0.202	0.154
171	COD	Democratic Republic of the Congo	2011	0.141	0.201	0.16
171	COD	Democratic Republic of the Congo	2012	0.156	0.202	0.188
171	COD	Democratic Republic of the Congo	2013	0.178	0.201	0.238
171	COD	Democratic Republic of the Congo	2014	0.192	0.201	0.271
171	COD	Democratic Republic of the Congo	2015	0.187	0.201	0.268
171	COD	Democratic Republic of the Congo	2016	0.157	0.201	0.232
171	COD	Democratic Republic of the Congo	2017	0.126	0.244	0.183
171	COD	Democratic Republic of the Congo	2018	0.116	0.244	0.19
171	COD	Democratic Republic of the Congo	2019	0.118	0.244	0.196
171	COD	Democratic Republic of the Congo	2020	0.125	0.245	0.204
170	COG	Congo	2010	0.176	0.231	0.175
170	COG	Congo	2011	0.162	0.232	0.165
170	COG	Congo	2012	0.13	0.233	0.158
170	COG	Congo	2013	0.103	0.233	0.166
170	COG	Congo	2014	0.093	0.232	0.177
170	COG	Congo	2015	0.089	0.236	0.187
170	COG	Congo	2016	0.082	0.235	0.193
170	COG	Congo	2017	0.09	0.263	0.233
170	COG	Congo	2018	0.107	0.264	0.246
170	COG	Congo	2019	0.118	0.265	0.247
170	COG	Congo	2020	0.127	0.268	0.245
177	DJI	Djibouti	2010	0.815	0.844	0.75
177	DJI	Djibouti	2011	0.795
177	DJI	Djibouti	2012	0.767
177	DJI	Djibouti	2013	0.748	0.792	0.752
177	DJI	Djibouti	2014	0.735	0.737	0.006
177	DJI	Djibouti	2015	0.731	0.734	0.008
177	DJI	Djibouti	2016	0.735	0.738	0.007
177	DJI	Djibouti	2017	0.738	0.742	0.008
177	DJI	Djibouti	2018	0.74	0.748	0.017
177	DJI	Djibouti	2019	0.734	0.733	0
177	DJI	Djibouti	2020	0.73	0.73	0
173	GAB	Gabon	2010	0.133	0.136	0.18
173	GAB	Gabon	2011	0.119	0.138	0.169
173	GAB	Gabon	2012	0.096	0.138	0.156
173	GAB	Gabon	2013	0.07	0.138	0.149
173	GAB	Gabon	2014	0.056	0.137	0.15
173	GAB	Gabon	2015	0.052	0.137	0.157
173	GAB	Gabon	2016	0.071	0.139	0.176
173	GAB	Gabon	2017	0.105	0.151	0.149
173	GAB	Gabon	2018	0.12	0.154	0.157
173	GAB	Gabon	2019	0.115	0.152	0.15
173	GAB	Gabon	2020	0.087	0.152	0.136
207	GHA	Ghana	2010	0.12	0.203	0.172
207	GHA	Ghana	2011	0.11	0.204	0.169
207	GHA	Ghana	2012	0.108	0.206	0.169
207	GHA	Ghana	2013	0.122	0.206	0.193
207	GHA	Ghana	2014	0.131	0.206	0.216
207	GHA	Ghana	2015	0.129	0.207	0.218
207	GHA	Ghana	2016	0.121	0.208	0.195
207	GHA	Ghana	2017	0.129	0.254	0.154
207	GHA	Ghana	2018	0.148	0.255	0.156
207	GHA	Ghana	2019	0.157	0.256	0.163
207	GHA	Ghana	2020	0.143	0.257	0.174
208	GIN	Guinea	2010	0.177	0.185	0.163
208	GIN	Guinea	2011	0.172	0.186	0.161
208	GIN	Guinea	2012	0.167	0.183	0.166
208	GIN	Guinea	2013	0.171	0.184	0.184
208	GIN	Guinea	2014	0.169	0.182	0.205
208	GIN	Guinea	2015	0.167	0.181	0.22
208	GIN	Guinea	2016	0.157	0.18	0.224
208	GIN	Guinea	2017	0.137	0.25	0.132
208	GIN	Guinea	2018	0.122	0.25	0.146
208	GIN	Guinea	2019	0.114	0.249	0.153
208	GIN	Guinea	2020	0.097	0.248	0.169
206	GMB	Gambia	2010	0.079	0.081	0.002
206	GMB	Gambia	2011	0.049	0.051	0.003
206	GMB	Gambia	2012	0.042	0.046	0.003
206	GMB	Gambia	2013	0.065	0.069	0.004
206	GMB	Gambia	2014	0.109	0.112	0.003
206	GMB	Gambia	2015	0.058	0.06	0.002
206	GMB	Gambia	2016	0.061	0.062	0.001
206	GMB	Gambia	2017	0.142	0.146	0.004
206	GMB	Gambia	2018	0.178	0.184	0.006
206	GMB	Gambia	2019	0.195	0.197	0.002
206	GMB	Gambia	2020	0.09	0.092	0.002
209	GNB	Guinea-Bissau	2010	0.213	0.12	0.233
209	GNB	Guinea-Bissau	2011	0.212	0.119	0.244
209	GNB	Guinea-Bissau	2012	0.138	0.118	0.174
209	GNB	Guinea-Bissau	2013	0.123	0.117	0.162
209	GNB	Guinea-Bissau	2014	0.138	0.115	0.155
209	GNB	Guinea-Bissau	2015	0.162	0.118	0.157
209	GNB	Guinea-Bissau	2016	0.18	0.12	0.177
209	GNB	Guinea-Bissau	2017	0.186	0.272	0.166
209	GNB	Guinea-Bissau	2018	0.175	0.277	0.163
209	GNB	Guinea-Bissau	2019	0.158	0.278	0.183
209	GNB	Guinea-Bissau	2020	0.161	0.274	0.173
172	GNQ	Equatorial Guinea	2010	0.323	0.205	0.364
172	GNQ	Equatorial Guinea	2011	0.318	0.204	0.354
172	GNQ	Equatorial Guinea	2012	0.318	0.204	0.358
172	GNQ	Equatorial Guinea	2013	0.315	0.204	0.355
172	GNQ	Equatorial Guinea	2014	0.304	0.203	0.338
172	GNQ	Equatorial Guinea	2015	0.29	0.198	0.319
172	GNQ	Equatorial Guinea	2016	0.255	0.206	0.277
172	GNQ	Equatorial Guinea	2017	0.225	0.308	0.28
172	GNQ	Equatorial Guinea	2018	0.212	0.313	0.3
172	GNQ	Equatorial Guinea	2019	0.21	0.31	0.303
172	GNQ	Equatorial Guinea	2020	0.223	0.312	0.291
113	GUY	Guyana	2010	0.486	0.568	0.125
113	GUY	Guyana	2011	0.423	0.453	0.013
113	GUY	Guyana	2012	0.385	0.396	0.014
113	GUY	Guyana	2013	0.37	0.323	0.014
113	GUY	Guyana	2014	0.416	0.47	0.349
113	GUY	Guyana	2015	0.427	0.561	0.461
113	GUY	Guyana	2016	0.427	0.557	0.459
113	GUY	Guyana	2017	0.418	0.444	0.241
113	GUY	Guyana	2018	0.418	0.439	0.258
113	GUY	Guyana	2019	0.426	0.555	0.456
113	GUY	Guyana	2020	0.425	0.468	0.353
180	KEN	Kenya	2010	0.66	0.644	0.18
180	KEN	Kenya	2011	0.664	0.656	0.184
180	KEN	Kenya	2012	0.631	0.616	0.18
180	KEN	Kenya	2013	0.579	0.549	0.184
180	KEN	Kenya	2014	0.538	0.509	0.182
180	KEN	Kenya	2015	0.508	0.483	0.174
180	KEN	Kenya	2016	0.488	0.462	0.161
180	KEN	Kenya	2017	0.471	0.453	0.152
180	KEN	Kenya	2018	0.433	0.422	0.147
180	KEN	Kenya	2019	0.372	0.371	0.148
180	KEN	Kenya	2020	0.343	0.342	0.157
210	LBR	Liberia	2010	0.127	0.187	0.093
210	LBR	Liberia	2011	0.133	0.188	0.091
210	LBR	Liberia	2012	0.132	0.186	0.098
210	LBR	Liberia	2013	0.124	0.187	0.112
210	LBR	Liberia	2014	0.116	0.187	0.121
210	LBR	Liberia	2015	0.118	0.187	0.124
210	LBR	Liberia	2016	0.103	0.187	0.13
210	LBR	Liberia	2017	0.082	0.137	0.104
210	LBR	Liberia	2018	0.076	0.137	0.106
210	LBR	Liberia	2019	0.068	0.136	0.109
210	LBR	Liberia	2020	0.057	0.136	0.109
181	MDG	Madagascar	2010	0.259	0.443	0.437
181	MDG	Madagascar	2011	0.264	0.443	0.442
181	MDG	Madagascar	2012	0.267	0.444	0.454
181	MDG	Madagascar	2013	0.276	0.444	0.473
181	MDG	Madagascar	2014	0.284	0.444	0.487
181	MDG	Madagascar	2015	0.274	0.444	0.493
181	MDG	Madagascar	2016	0.241	0.445	0.494
181	MDG	Madagascar	2017	0.219	0.35	0.184
181	MDG	Madagascar	2018	0.195	0.35	0.196
181	MDG	Madagascar	2019	0.173	0.35	0.203
181	MDG	Madagascar	2020	0.16	0.351	0.226
211	MLI	Mali	2010	0.324	0.365	0.178
211	MLI	Mali	2011	0.314	0.365	0.169
211	MLI	Mali	2012	0.296	0.364	0.165
211	MLI	Mali	2013	0.28	0.362	0.17
211	MLI	Mali	2014	0.275	0.361	0.177
211	MLI	Mali	2015	0.268	0.361	0.196
211	MLI	Mali	2016	0.288	0.36	0.184
211	MLI	Mali	2017	0.268	0.373	0.233
211	MLI	Mali	2018	0.251	0.374	0.284
211	MLI	Mali	2019	0.224	0.374	0.312
211	MLI	Mali	2020	0.225	0.375	0.321
184	MOZ	Mozambique	2010	0.2	0.118	0.268
184	MOZ	Mozambique	2011	0.212	0.117	0.259
184	MOZ	Mozambique	2012	0.228	0.118	0.233
184	MOZ	Mozambique	2013	0.234	0.118	0.21
184	MOZ	Mozambique	2014	0.252	0.118	0.22
184	MOZ	Mozambique	2015	0.271	0.117	0.256
184	MOZ	Mozambique	2016	0.278	0.116	0.305
184	MOZ	Mozambique	2017	0.279	0.385	0.2
184	MOZ	Mozambique	2018	0.262	0.385	0.228
184	MOZ	Mozambique	2019	0.226	0.384	0.267
184	MOZ	Mozambique	2020	0.157	0.383	0.314
212	MRT	Mauritania	2010	0.47	0.473	0.34
212	MRT	Mauritania	2011	0.486	0.49	0.34
212	MRT	Mauritania	2012	0.578	0.582	0.342
212	MRT	Mauritania	2013	0.607	0.612	0.343
212	MRT	Mauritania	2014	0.55	0.558	0.344
212	MRT	Mauritania	2015	0.517	0.525	0.344
212	MRT	Mauritania	2016	0.455	0.464	0.343
212	MRT	Mauritania	2017	0.446	0.455	0.345
212	MRT	Mauritania	2018	0.418	0.424	0.343
212	MRT	Mauritania	2019	0.427	0.428	0.343
212	MRT	Mauritania	2020	0.408	0.426	0.364
182	MWI	Malawi	2010	0.24	0.041	0.243
182	MWI	Malawi	2011	0.205	0.041	0.198
182	MWI	Malawi	2012	0.139	0.041	0.107
182	MWI	Malawi	2013	0.065	0.041	0.033
182	MWI	Malawi	2014	0.037	0.042	0.063
182	MWI	Malawi	2015	0.029	0.041	0.059
182	MWI	Malawi	2016	0.039	0.041	0.008
182	MWI	Malawi	2017	0.094	0.068	0.171
182	MWI	Malawi	2018	0.131	0.068	0.213
182	MWI	Malawi	2019	0.141	0.067	0.222
182	MWI	Malawi	2020	0.124	0.067	0.2
213	NER	Niger	2010	0.187	0.252	0.183
213	NER	Niger	2011	0.193	0.254	0.202
213	NER	Niger	2012	0.204	0.256	0.217
213	NER	Niger	2013	0.213	0.257	0.233
213	NER	Niger	2014	0.202	0.254	0.225
213	NER	Niger	2015	0.184	0.254	0.232
213	NER	Niger	2016	0.181	0.254	0.221
213	NER	Niger	2017	0.173	0.324	0.251
213	NER	Niger	2018	0.15	0.324	0.267
213	NER	Niger	2019	0.132	0.324	0.272
213	NER	Niger	2020	0.113	0.324	0.263
214	NGA	Nigeria	2010	0.166	0.176	0.128
214	NGA	Nigeria	2011	0.189	0.189	0.111
214	NGA	Nigeria	2012	0.203	0.195	0.115
214	NGA	Nigeria	2013	0.214	0.197	0.111
214	NGA	Nigeria	2014	0.219	0.198	0.109
214	NGA	Nigeria	2015	0.214	0.186	0.11
214	NGA	Nigeria	2016	0.187	0.161	0.112
214	NGA	Nigeria	2017	0.157	0.134	0.114
214	NGA	Nigeria	2018	0.135	0.128	0.115
214	NGA	Nigeria	2019	0.109	0.12	0.118
214	NGA	Nigeria	2020	0.087	0.115	0.12
26	PNG	Papua New Guinea	2010	0.288	0.381	0.008
26	PNG	Papua New Guinea	2011	0.31	0.406	0.008
26	PNG	Papua New Guinea	2012	0.317	0.398	0.009
26	PNG	Papua New Guinea	2013	0.281	0.323	0.006
26	PNG	Papua New Guinea	2014	0.289	0.326	0.005
26	PNG	Papua New Guinea	2015	0.309	0.354	0.008
26	PNG	Papua New Guinea	2016	0.279	0.307	0.006
26	PNG	Papua New Guinea	2017	0.29	0.319	0.007
26	PNG	Papua New Guinea	2018	0.289	0.324	0.011
26	PNG	Papua New Guinea	2019	0.293	0.327	0.007
26	PNG	Papua New Guinea	2020	0.279	0.302	0.008
522	SDN	Sudan	2010	0.3	0.363	0.285
522	SDN	Sudan	2011	0.284	0.364	0.284
522	SDN	Sudan	2012	0.291	0.364	0.282
522	SDN	Sudan	2013	0.322	0.364	0.285
522	SDN	Sudan	2014	0.331	0.364	0.292
522	SDN	Sudan	2015	0.313	0.363	0.302
522	SDN	Sudan	2016	0.283	0.363	0.286
522	SDN	Sudan	2017	0.25	0.341	0.191
522	SDN	Sudan	2018	0.227	0.34	0.217
522	SDN	Sudan	2019	0.218	0.34	0.223
522	SDN	Sudan	2020	0.204	0.34	0.234
216	SEN	Senegal	2010	0.265	0.268	0.005
216	SEN	Senegal	2011	0.283	0.286	0.004
216	SEN	Senegal	2012	0.266	0.27	0.004
216	SEN	Senegal	2013	0.254	0.258	0.004
216	SEN	Senegal	2014	0.273	0.275	0.003
216	SEN	Senegal	2015	0.197	0.199	0.003
216	SEN	Senegal	2016	0.185	0.186	0.002
216	SEN	Senegal	2017	0.149	0.149	0.004
216	SEN	Senegal	2018	0.121	0.121	0.005
216	SEN	Senegal	2019	0.12	0.12	0.004
216	SEN	Senegal	2020	0.117	0.12	0.009
28	SLB	Solomon Islands	2010	0.308	0.363	0.012
28	SLB	Solomon Islands	2011	0.398	0.47	0.116
28	SLB	Solomon Islands	2012	0.404	0.484	0.117
28	SLB	Solomon Islands	2013	0.364	0.492	0.116
28	SLB	Solomon Islands	2014	0.424	0.559	0.225
28	SLB	Solomon Islands	2015	0.388	0.535	0.228
28	SLB	Solomon Islands	2016	0.357	0.505	0.226
28	SLB	Solomon Islands	2017	0.359	0.51	0.224
28	SLB	Solomon Islands	2018	0.357	0.514	0.228
28	SLB	Solomon Islands	2019	0.354	0.515	0.227
28	SLB	Solomon Islands	2020	0.352	0.517	0.226
217	SLE	Sierra Leone	2010	0.102	0.248	0.199
217	SLE	Sierra Leone	2011	0.103	0.247	0.214
217	SLE	Sierra Leone	2012	0.111	0.248	0.234
217	SLE	Sierra Leone	2013	0.114	0.25	0.253
217	SLE	Sierra Leone	2014	0.117	0.25	0.253
217	SLE	Sierra Leone	2015	0.128	0.249	0.238
217	SLE	Sierra Leone	2016	0.141	0.249	0.216
217	SLE	Sierra Leone	2017	0.151	0.201	0.12
217	SLE	Sierra Leone	2018	0.155	0.202	0.107
217	SLE	Sierra Leone	2019	0.148	0.201	0.105
217	SLE	Sierra Leone	2020	0.123	0.201	0.121
187	SOM	Somalia	2010	0.196	0.404	0.489
187	SOM	Somalia	2011	0.193	0.404	0.461
187	SOM	Somalia	2012	0.128	0.407	0.439
187	SOM	Somalia	2013	0.097	0.408	0.44
187	SOM	Somalia	2014	0.132	0.407	0.448
187	SOM	Somalia	2015	0.168	0.409	0.46
187	SOM	Somalia	2016	0.185	0.408	0.464
187	SOM	Somalia	2017	0.182	0.178	0.077
187	SOM	Somalia	2018	0.185	0.179	0.083
187	SOM	Somalia	2019	0.185	0.179	0.089
187	SOM	Somalia	2020	0.182	0.179	0.092
435	SSD	South Sudan	2010	0.278	0.198	0.163
435	SSD	South Sudan	2011	0.265	0.198	0.139
435	SSD	South Sudan	2012	0.249	0.199	0.116
435	SSD	South Sudan	2013	0.22	0.198	0.096
435	SSD	South Sudan	2014	0.194	0.197	0.094
435	SSD	South Sudan	2015	0.184	0.195	0.094
435	SSD	South Sudan	2016	0.186	0.195	0.09
435	SSD	South Sudan	2017	0.187	0.28	0.158
435	SSD	South Sudan	2018	0.186	0.278	0.164
435	SSD	South Sudan	2019	0.18	0.279	0.176
435	SSD	South Sudan	2020	0.177	0.278	0.187
204	TCD	Chad	2010	0.559	0.354	0.569
204	TCD	Chad	2011	0.547	0.355	0.548
204	TCD	Chad	2012	0.481	0.355	0.471
204	TCD	Chad	2013	0.384	0.356	0.385
204	TCD	Chad	2014	0.304	0.358	0.327
204	TCD	Chad	2015	0.257	0.357	0.302
204	TCD	Chad	2016	0.243	0.357	0.28
204	TCD	Chad	2017	0.238	0.324	0.228
204	TCD	Chad	2018	0.226	0.323	0.24
204	TCD	Chad	2019	0.232	0.323	0.228
204	TCD	Chad	2020	0.226	0.324	0.233
218	TGO	Togo	2010	0.242	0.279	0.178
218	TGO	Togo	2011	0.222	0.28	0.183
218	TGO	Togo	2012	0.169	0.281	0.216
218	TGO	Togo	2013	0.139	0.281	0.258
218	TGO	Togo	2014	0.132	0.281	0.281
218	TGO	Togo	2015	0.132	0.281	0.274
218	TGO	Togo	2016	0.125	0.282	0.238
218	TGO	Togo	2017	0.133	0.12	0.109
218	TGO	Togo	2018	0.131	0.122	0.106
218	TGO	Togo	2019	0.11	0.123	0.095
218	TGO	Togo	2020	0.097	0.124	0.102
189	TZA	United Republic of Tanzania	2010	0.205	0.337	0.354
189	TZA	United Republic of Tanzania	2011	0.206	0.338	0.341
189	TZA	United Republic of Tanzania	2012	0.249	0.338	0.356
189	TZA	United Republic of Tanzania	2013	0.32	0.338	0.394
189	TZA	United Republic of Tanzania	2014	0.348	0.338	0.404
189	TZA	United Republic of Tanzania	2015	0.34	0.337	0.427
189	TZA	United Republic of Tanzania	2016	0.284	0.337	0.413
189	TZA	United Republic of Tanzania	2017	0.219	0.269	0.201
189	TZA	United Republic of Tanzania	2018	0.181	0.269	0.236
189	TZA	United Republic of Tanzania	2019	0.149	0.269	0.255
189	TZA	United Republic of Tanzania	2020	0.13	0.269	0.276
190	UGA	Uganda	2010	0.191	0.101	0.172
190	UGA	Uganda	2011	0.214	0.101	0.184
190	UGA	Uganda	2012	0.237	0.101	0.181
190	UGA	Uganda	2013	0.268	0.101	0.199
190	UGA	Uganda	2014	0.268	0.101	0.197
190	UGA	Uganda	2015	0.246	0.101	0.194
190	UGA	Uganda	2016	0.216	0.102	0.202
190	UGA	Uganda	2017	0.233	0.243	0.114
190	UGA	Uganda	2018	0.258	0.242	0.121
190	UGA	Uganda	2019	0.278	0.242	0.126
190	UGA	Uganda	2020	0.278	0.239	0.143
157	YEM	Yemen	2010	0.46	0.464	0.014
157	YEM	Yemen	2011	0.516	0.52	0.013
157	YEM	Yemen	2012	0.557	0.564	0.011
157	YEM	Yemen	2013	0.613	0.616	0.01
157	YEM	Yemen	2014	0.673	0.677	0.11
157	YEM	Yemen	2015	0.679	0.684	0.015
157	YEM	Yemen	2016	0.701	0.705	0.115
157	YEM	Yemen	2017	0.684	0.69	0.111
157	YEM	Yemen	2018	0.68	0.684	0.111
157	YEM	Yemen	2019	0.677	0.683	0.114
157	YEM	Yemen	2020	0.689	0.695	0.114
191	ZMB	Zambia	2010	0.332	0.356	0.226
191	ZMB	Zambia	2011	0.316	0.357	0.199
191	ZMB	Zambia	2012	0.275	0.357	0.188
191	ZMB	Zambia	2013	0.24	0.356	0.218
191	ZMB	Zambia	2014	0.244	0.354	0.244
191	ZMB	Zambia	2015	0.27	0.354	0.282
191	ZMB	Zambia	2016	0.307	0.353	0.339
191	ZMB	Zambia	2017	0.33	0.399	0.147
191	ZMB	Zambia	2018	0.326	0.397	0.178
191	ZMB	Zambia	2019	0.298	0.397	0.244
191	ZMB	Zambia	2020	0.227	0.396	0.305
198	ZWE	Zimbabwe	2010	0.21	0.217	0.011
198	ZWE	Zimbabwe	2011	0.346	0.354	0.011
198	ZWE	Zimbabwe	2012	0.395	0.401	0.011
198	ZWE	Zimbabwe	2013	0.341	0.352	0.017
198	ZWE	Zimbabwe	2014	0.277	0.285	0.018
198	ZWE	Zimbabwe	2015	0.253	0.259	0.015
198	ZWE	Zimbabwe	2016	0.193	0.195	0.012
198	ZWE	Zimbabwe	2017	0.1	0.1	0.011
198	ZWE	Zimbabwe	2018	0.119	0.127	0.019
198	ZWE	Zimbabwe	2019	0.134	0.139	0.011
198	ZWE	Zimbabwe	2020	0.118	0.123	0.016
